# Supplementary material for: High quality, small molecule-activity datasets for kinase research
Source: F1000Res. 2016 Oct 26;5:Chem Inf Sci-1366. Originally published 2016 Jun 14. [Version 3] doi: 10.12688/f1000research.8950.3 (PMC4943296; doi:10.12688/f1000research.8950.3)
Supplement: High quality, small molecule-activity for kinase research. Raw data behind the analyses described in the Data Note are included — The file 'Datasets legends' contains descriptions for each dataset. [file f1000research-5-10762-s0000.tgz]

Archive with 1 entries (1 files):
- 3c1c6e14-4f73-4fb5-a910-62fe5a0867bb_KKB-F1000_exports.zip
